# Supplementary material for: A Quasi-Experimental Controlled Study to Evaluate the Effects of a Kinesiologic Approach—The Canali Postural Method—To Posture Reprogramming for Non-Specific Low Back Pain
Source: Healthcare (Basel). 2025 Apr 10;13(8):869. doi: 10.3390/healthcare13080869 (PMC12026616; doi:10.3390/healthcare13080869)
Supplement: Supplementary file 1 [file healthcare-13-00869-s001.zip]

Archive with 1 entries (1 files):
- healthcare-3481819-supplementary.pdf
